# Supplementary material for: Chitosan as an Alternative to Oil-Based Materials for the Fabrication of Lab-on-a-Chip
Source: Micromachines (Basel). 2024 Mar 12;15(3):379. doi: 10.3390/mi15030379 (PMC10971945; doi:10.3390/mi15030379)
Supplement: Supplementary file 1 [file micromachines-15-00379-s001.zip]

Archive with 1 entries (1 files):
- micromachines-2891335-supplementary.pdf
